# Supplementary material for: Loss of Continuity of Care in Pediatric Neurology Services during COVID-19 Lockdown: An Additional Stressor for Parents
Source: Children (Basel). 2022 Jun 10;9(6):867. doi: 10.3390/children9060867 (PMC9222060; doi:10.3390/children9060867)
Supplement: Supplementary file 1 [file children-09-00867-s001.zip]

Archive with 1 entries (1 files):
- children-1707956-supplementary-done.pdf
